# Supplementary material for: Changes in the Urinary Proteome in a Patient-Derived Xenograft (PDX) Nude Mouse Model of Colorectal Tumor
Source: Sci Rep. 2019 Mar 21;9:4975. doi: 10.1038/s41598-019-41361-4 (PMC6428931; doi:10.1038/s41598-019-41361-4)
Supplement: Supplementary file 2 — Dataset 1 [file 41598_2019_41361_MOESM2_ESM.xlsx]

## Sheet: 78 human peptides
Confidence	Annotated Sequence	Modifications	Modifications in Master Proteins	Qvality PEP	Qvality q-value	# Protein Groups	# Proteins	# PSMs	Master Protein Accessions	Protein Accessions	Positions in Master Proteins	P02533; Q61781	0	# Missed Cleavages	Theo. MH+ [Da]	Sequence Length	Control1	Control2	Control3	Control4	Bearing1	Bearing2	Bearing3	Bearing4	XCorr Sequest HT	Confidence Sequest HT	Percolator q-Value Sequest HT	Percolator PEP Sequest HT
High	[R].AQEILSQLPIK.[Q]			0.038381	0.000631	1	1	2	A0A024RAM2	A0A024RAM2	A0A024RAM2 [29-39]		0	0	1239.73	11					1300000	2500000			2.6298	High	8.45e-05	0.001126
High	[K].VFYSITGQGADTPPVGVFIIER.[E]			1.07e-06	0	1	12	4	A0A087WXI5	Q9UII7; A0A087WU43; A0A087WXI5; A0A0U2ZQU7; A5D8W4; A0A0E3XJU3; J3QKP1; A0A087WX17; D3XNU5; P12830-2; B3GN61; H3BNC6	A0A087WXI5 [188-209]		0	0	2366.24	22					6300000	400000			4.13022	High	0	7.87e-07
High	[R].DTANWLEINPDTGAISTR.[A]			2.38e-06	0	1	10	5	A0A087WXI5	Q9UII7; A0A087WU43; A0A087WXI5; A0A0U2ZQU7; A5D8W4; A0A0E3XJU3; A0A087WX17; D3XNU5; P12830-2; B3GN61	A0A087WXI5 [549-566]		0	0	1973.96	18					2700000	1000000			4.17584	High	0	9.22e-07
High	[R].NTGVISVVTTGLDR.[E]			4.19e-05	0	1	13	4	A0A087WXI5	Q9UII7; A0A087WU43; A0A087WXI5; A0A0U2ZQU7; H3BVI7; A5D8W4; A0A0E3XJU3; A0A087WX17; D3XNU5; P12830-2; B3GN61; H3BNC6; B4DNH0	A0A087WXI5 [322-335]		0	0	1431.78	14					6800000	2600000		96000	4.09625	High	0	6.64e-06
High	[K].GQVPENEANVVITTLK.[V]			2.78e-05	0	1	12	2	A0A087WXI5	Q9UII7; A0A087WU43; A0A087WXI5; A0A0U2ZQU7; H3BVI7; A5D8W4; A0A0E3XJU3; A0A087WX17; D3XNU5; B3GN61; H3BNC6; B4DNH0	A0A087WXI5 [382-397]		0	0	1711.92	16						520000			3.51439	High	0	5.03e-06
High	[R].IPGVPWCFKPLQEAECTF.[-]	2xCarbamidomethyl [C7; C16]		6.25e-08	0	1	2	3	A0A0A6YYJ4	Q07654; A0A0A6YYJ4	A0A0A6YYJ4 [77-94]		0	0	2179.03	18					1300000	26000000			4.18488	High	0	7.41e-08
High	[R].GCCFDSR.[I]	2xCarbamidomethyl [C2; C3]		0.184606	0.008074	1	3	1	A0A0A6YYJ4	Q07654; X6R3S7; A0A0A6YYJ4	A0A0A6YYJ4 [70-76]		0	0	901.329	7						2200000			1.28065	High	0.001276	0.01982
High	[K].DRVDCGYPHVTPK.[E]	1xCarbamidomethyl [C5]		0.000565	0	1	3	1	A0A0A6YYJ4	Q07654; X6R3S7; A0A0A6YYJ4	A0A0A6YYJ4 [52-64]		0	1	1543.73	13					750000				2.71161	High	0	3.75e-05
High	[R].VDCGYPHVTPK.[E]	1xCarbamidomethyl [C3]		4.77e-05	0	1	3	8	A0A0A6YYJ4	Q07654; X6R3S7; A0A0A6YYJ4	A0A0A6YYJ4 [54-64]		0	0	1272.6	11						2400000			3.62934	High	0	1.17e-05
High	[K].EAINVEQAFQTIAR.[N]			0.001618	0.000297	1	4	1	A0A158RFU6	C9J4S4; A0A158RFU6; C9J8S3; C9J4V0	A0A158RFU6 [158-171]		0	0	1589.83	14					910000				2.39037	High	2.45e-05	7e-05
High	[K].TYFPHFDLSHGSAQVK.[G]			9.57e-05	0	1	11	2	A0A1K0GXZ1	D1MGQ2; Q96T46; E9M4D4; E1B2D1; G3V1N2; I1VZV6; U6A216; A0A0K2BMD8; A0A1S5UZ39; Q9BX83; A0A1K0GXZ1	A0A1K0GXZ1 [77-92]		0	0	1833.89	16					4700000				3.59781	High	0	1.17e-05
High	[K].VGAHAGEYGAEALER.[MH]			1.03e-08	0	1	12	5	A0A1K0GXZ1	D1MGQ2; V9H1D9; E9M4D4; E1B2D1; I1VZV6; U6A216; A0A0K2BMD8; A0A1S5UZ39; Q4ZGM8; U3PXP0; Q9BX83; A0A1K0GXZ1	A0A1K0GXZ1 [53-67]		0	0	1529.73	15					13000000				5.19971	High	0	3.3e-07
High	[K].GSPGVPSFAAGPPISEGK.[Y]			0.005747	0.000461	1	13	3	A0A1U9X8X6	A0A1U9X8X5; A0A1U9X8Y9; A0A1U9X8X6; G8JLG2; A0A1U9X901; D2IYL2; A8K9C1; Q0EFA5; M1SWB8; A0A1U9X8X8; A0A1U9X8Z0; Q15517; Q2L6G8	A0A1U9X8X6 [332-349]		0	0	1654.84	18						1700000			2.97229	High	5.59e-05	0.00016
High	[K].VLEGNEQFINAAK.[I]			0.000251	0	1	10	1	A1A508	P35030; A1A508; Q8N2U3; P35030-3; P35030-5; Q7Z5F4; Q86W20; B1AN99; P35030-2; P35030-4	A1A508 [80-92]		0	0	1432.74	13						920000			2.37481	High	0	2.22e-05
High	[K].LSPSCPDALAPK.[D]	1xCarbamidomethyl [C5]		0.205133	0.008588	1	5	1	A7Y9J9	P98088; Q9HC84; A7Y9J9; T1S9D5; O75372	A7Y9J9 [1750-1761]		0	0	1255.63	12					880000				1.47873	High	0.001411	0.0244
High	[R].AAYEDFNVQLR.[R]			0.099593	0.002547	1	2	1	A7Y9J9	Q9HC84; A7Y9J9	A7Y9J9 [765-775]		0	0	1325.65	11					780000				1.32932	High	0.000329	0.006138
High	[K].GSCFIQTLVDVFTK.[R]	1xCarbamidomethyl [C3]		0.001394	0.000297	1	2	1	A9UFC0	B2CIS9; A9UFC0	A9UFC0 [184-197]		0	0	1614.82	14						1100000			2.60804	High	2.45e-05	6.45e-05
High	[K].LENLFEALNNK.[N]			0.003553	0.000461	1	2	1	A9UFC0	B2CIS9; A9UFC0	A9UFC0 [105-115]		0	0	1304.68	11					2600000				3.14809	High	5.59e-05	0.000109
High	[R].CHFFSVPCWFHHR.[F]	2xCarbamidomethyl [C1; C8]		0.004046	0.000461	1	1	6	B4DV14	B4DV14	B4DV14 [109-121]		0	0	1816.8	13					370000	30000000	250000	2500000	1.56895	High	0.000116	0.002555
High	[K].GVVPLAGTDGETTTQGLDGLSER.[C]			0.000408	0	1	9	1	B7Z3K9	A8MVZ9; B7Z1Y2; B7Z1N6; K7EKH5; A0A024QZ64; B7Z3K9; J3KSV6; C9J8F3; J3QKP5	B7Z3K9 [199-221]		0	0	2273.13	23					600000				2.35671	High	0	3.06e-05
High	[R].FFESFGDLSTPDAVMGNPK.[V]			0.017264	0.000461	1	30	1	D9YZU5	Q0Z944; Q9UK54; Q3Y9I8; Q4TZM4; Q9UP81; F8W6P5; Q14473; B3VL05; Q8IZI0; A0A1B4WRL5; Q9BWU5; B3VL17; E9NGZ5; Q3LR79; B2M1S6; Q6V0K9; D9YZU5; Q14484; Q3L3Q5; Q9BWV6; Q9GZL9; B5ANL9; B3VL31; Q4JLR8; Q9UBV6; Q52MT0; B3VL86; Q4TWB7; A1YZ08; Q6J1Z7	D9YZU5 [42-60]		0	0	2058.95	19					2000000				1.96216	High	5.59e-05	0.000382
High	[K].SAVTALWGK.[V]			0.062541	0.000825	1	46	1	D9YZU5	Q0Z944; Q3Y9I8; Q4TZM4; E9M263; O95412; Q9UP81; F8W6P5; J7LKS8; C8C504; Q14473; B3VL05; Q8IZI0; Q8IUL9; A0A0J9YWK4; A0A1B4WRL5; Q9BWU5; B3VL17; E9NGZ5; Q3LR79; B2M1S6; Q7Z7B3; Q6V0K9; D9YZU5; Q14484; Q9BWV6; A9YUX2; Q9GZL9; Q7Z2K5; B5ANL9; B3VL31; Q4JLR8; Q9UBV6; B3VL12; D5FZW3; Q9H1I6; Q52MT0; Q9BXA2; Q9HAR8; B3VL86; Q4TWB7; Q14477; A1YZ08; Q6J1Z7; O95408; K4EN30; Q86VF0	D9YZU5 [10-18]		0	0	932.52	9					14000000				2.3311	High	0.000116	0.002572
High	[K].VLGAFSDGLAHLDNLK.[G]			0.000447	0	1	33	4	D9YZU5	Q0Z944; Q9UK54; Q3Y9I8; E9PFT6; A0N071; E9PEW8; F8W6P5; C8C504; Q14473; B3VL05; Q8IUL9; A0A1B4WRL5; Q9BWU5; B3VL17; E9NGZ5; B2M1S6; Q6V0K9; D9YZU5; Q9BWV6; Q9GZL9; B5ANL9; B2M1S8; B3VL31; Q4JLR8; Q52MT0; D1MGQ0; Q4F786; B3VL86; Q4TWB7; Q14477; A1YZ08; Q6J1Z7; Q670S4	D9YZU5 [68-83]		0	0	1669.89	16					1200000				2.82873	High	0	5.66e-05
High	[K].SAVTALWGKVNVDEVGGEALGR.[L-]			0.022508	0.000461	1	34	1	D9YZU5	Q0Z944; Q3Y9I8; Q4TZM4; E9M263; Q9UP81; F8W6P5; J7LKS8; C8C504; Q14473; B3VL05; Q8IZI0; Q8IUL9; A0A1B4WRL5; Q9BWU5; B3VL17; E9NGZ5; Q3LR79; Q6V0K9; D9YZU5; Q14484; Q9BWV6; A9YUX2; Q9GZL9; B5ANL9; B3VL31; Q9UBV6; B3VL12; D5FZW3; Q9H1I6; Q52MT0; Q9BXA2; B3VL86; Q4TWB7; O95408	D9YZU5 [10-31]		0	1	2228.17	22					320000				2.45847	High	5.59e-05	0.000524
High	[K].VVAGVANALAHKYH.[-]			1.18e-05	0	1	7	4	D9YZU5	Q9UK54; A0N071; C8C504; B2M1S7; D9YZU5; Q6VFQ6; Q6VFQ5	D9YZU5 [134-147]		0	1	1449.8	14					38000000				4.32797	High	0	2.79e-06
High	[K].VNVDEVGGEALGR.[L-]			2.64e-05	0	1	35	1	D9YZU5	Q0Z944; Q3Y9I8; Q4TZM4; E9M263; Q9UP81; F8W6P5; J7LKS8; C8C504; Q14473; B3VL05; Q8IZI0; Q8IUL9; A0A1B4WRL5; Q9BWU5; B3VL17; E9NGZ5; Q3LR79; Q6V0K9; D9YZU5; Q14484; A0A140KFU0; Q9BWV6; A9YUX2; Q9GZL9; B5ANL9; B3VL31; Q9UBV6; B3VL12; D5FZW3; Q9H1I6; Q52MT0; Q9BXA2; B3VL86; Q4TWB7; O95408	D9YZU5 [19-31]		0	0	1314.66	13					20000000				4.05243	High	0	4.83e-06
High	[K].MIKPFFHSLSEK.[Y]			0.018628	0.000461	1	1	2	H9ZYJ2	H9ZYJ2	H9ZYJ2 [37-48]		0	0	1463.77	12						1400000			2.3542	High	5.59e-05	0.000418
High	[K].TAFQEALDAAGDK.[L]			1.16e-05	0	1	2	2	H9ZYJ2	P10599-2; H9ZYJ2	H9ZYJ2 [9-21]		0	0	1336.64	13					1600000				3.25638	High	0	2.76e-06
High	[R].IIPGGIYDADLNDEWVQR.[A]			6.33e-07	0	1	1	3	P01036	P01036	P01036 [29-46]		0	0	2074.02	18					12000000				4.49521	High	0	9.47e-07
High	[K].QLCSFEIYEVPWENRR.[S]	1xCarbamidomethyl [C3]		0.000424	0	1	1	2	P01037	P01037	P01037 [116-131]		0	1	2126.01	16					750000				3.25919	High	0	3.18e-05
High	[K].QLCSFEIYEVPWENR.[R]	1xCarbamidomethyl [C3]		3.48e-07	0	1	1	1	P01037	P01037	P01037 [116-130]		0	0	1969.91	15					2600000				3.91303	High	0	2.43e-07
High	[R].QQTVGGVNYFFDVEVGR.[T]			5.77e-06	0	1	1	1	P01037	P01037	P01037 [75-91]		0	0	1914.93	17					4800000				4.27635	High	0	1.7e-06
High	[R].ARQQTVGGVNYFFDVEVGR.[T]			0.145619	0.004728	1	1	1	P01037	P01037	P01037 [73-91]		0	1	2142.07	19									1.93172	High	0.000738	0.01271
High	[R].IIPGGIYNADLNDEWVQR.[A]			1.64e-05	0	1	1	2	P01037	P01037	P01037 [29-46]		0	0	2073.04	18					1500000				4.07517	High	0	3.49e-06
High	[K].TQVVAGTNYYIK.[V]			0.005636	0.000461	1	2	1	P01040	C9J0E4; P01040	P01040 [45-56]		0	0	1356.72	12						1400000			3.05907	High	5.59e-05	0.000146
High	[K].SLPGQNEDLVLTGYQVDK.[N]			4.5e-05	0	1	1	1	P01040	P01040	P01040 [72-89]		0	0	1976	18						3200000			3.82672	High	0	6.99e-06
High	[R].GGCITLISSEGYVSSK.[Y]	1xCarbamidomethyl [C3]		1.86e-05	0	1	1	1	P01833	P01833	P01833 [62-77]		0	0	1657.81	16						850000			3.96127	High	0	3.8e-06
High	[K].GLGTDEDTLIEILASR.[T]			7.43e-05	0	1	3	1	P04083	Q5T3N1; P04083; B5BU38	P04083 [129-144]		0	0	1702.89	16					1700000				3.39238	High	0	9.82e-06
High	[R].VPTANVSVVDLTCR.[L]	1xCarbamidomethyl [C13]		5.23e-05	0	1	7	1	P04406	E7EUT5; P04406-2; Q2TSD0; Q5ZEY3; P04406; A4UCT1; Q0QET7	P04406 [235-248]		0	0	1530.79	14						2500000			4.29527	High	0	7.74e-06
High	[R].GLVLSGVLHK.[A]			0.029811	0.000631	1	3	1	P29508	P29508; P29508-2; Q5K634	P29508 [322-331]		0	0	1022.64	10						1600000			2.31872	High	7.04e-05	0.000767
High	[R].SIIGMIDMFHK.[Y]	2xOxidation [M5; M8]		0.106014	0.002724	1	2	1	P31151	P31151; Q86SG5	P31151 [9-19]		0	0	1323.64	11						1400000			1.6074	High	0.000357	0.006916
High	[K].GTNYLADVFEK.[K]			0.010898	0.000461	1	1	2	P31151	P31151	P31151 [51-61]		0	0	1256.62	11					830000				2.1538	High	7.04e-05	0.000638
High	[K].DDLVTVKTPAFAESVTEGDVR.[W]			0.008586	0.000461	1	6	2	P36957	H0YJF9; P36957; G3V3F0; Q86SW4; Q6IBS5; B7Z6J1	P36957 [68-88]		0	1	2249.13	21					1100000				2.45709	High	5.59e-05	0.000198
High	[K].ESSTDDSNVWIGLHDPK.[K]			0.049536	0.000631	1	2	1	P48304	P48304; H7BZ24	P48304 [90-106]		0	0	1899.87	17					1100000				2.01347	High	8.45e-05	0.001704
High	[R].IPACIAGER.[R]	1xCarbamidomethyl [C4]		0.093525	0.002379	1	2	1	P59665	P59665; P59666	P59665 [70-78]		0	0	986.509	9						590000			1.84892	High	0.000315	0.005481
High	[K].GIIWGEDTLMEYLENPKK.[Y]			2.84e-05	0	1	2	2	P99999	C9JFR7; P99999	P99999 [57-74]		0	1	2136.07	18					1600000			750000	4.66536	High	0	5.09e-06
High	[K].GIIWGEDTLMEYLENPK.[K]			2.19e-06	0	1	2	3	P99999	C9JFR7; P99999	P99999 [57-73]		0	0	2007.97	17					3000000	270000		1000000	4.97309	High	0	8.68e-07
High	[R].KTGQAPGYSYTAANK.[N]			0.233512	0.009755	1	2	1	P99999	C9JFR7; P99999	P99999 [40-54]		0	1	1556.77	15						670000			2.00572	High	0.001648	0.03105
High	[K].TGQAPGYSYTAANK.[N]			0.029626	0.000631	1	2	2	P99999	C9JFR7; P99999	P99999 [41-54]		0	0	1428.67	14					1800000				2.22648	High	7.04e-05	0.000756
High	[R].NCGYPGISPEECASR.[K]	2xCarbamidomethyl [C2; C12]		0.006212	0.000461	1	1	2	Q03403	Q03403	Q03403 [90-104]		0	0	1696.7	15						710000			2.08208	High	5.59e-05	0.000156
High	[K].NQEQLLTLASILR.[E]			0.0001	0	1	3	1	Q05DB4	Q9Y5Z4-2; Q05DB4; Q9Y5Z4	Q05DB4 [151-163]		0	0	1498.86	13					1900000				3.66044	High	0	1.21e-05
High	[K].VYYTAGYNSPVK.[L]			0.081435	0.001611	1	3	1	Q05DB4	Q9Y5Z4-2; Q05DB4; Q9Y5Z4	Q05DB4 [173-184]		0	0	1361.67	12						2500000			1.77631	High	0.00024	0.004194
High	[K].IGPITPLEFYR.[E]			0.082864	0.001804	1	5	1	Q13867	B4DXF3; J3KSD8; K7ESE8; Q13867; K7ES02	Q13867 [245-255]		0	0	1305.72	11						1900000			2.28592	High	0.00024	0.004345
High	[R].LLLTHYVAYLK.[L]			0.200877	0.008243	1	2	1	Q6FH62	P37058-2; Q6FH62	Q6FH62 [294-304]		0	0	1333.79	11								2900000	2.24071	High	0.001341	0.02327
High	[R].WLQGSQELPR.[E]			0.009159	0.000461	1	22	3	Q6N092	Q9UP60; Q96DK0; Q9NPP6; P01876; Q96K68; Q6MZV6; P01877; Q7Z379; Q6N041; Q6MZW0; Q6N092; Q6MZX9; Q8NCL6; Q7Z374; A0A0G2JMB2; Q8WY24; Q6N090; Q6N091; Q6ZW64; Q6ZVX0; P0DOX2; Q6P089	Q6N092 [430-439]		0	0	1213.63	10					2400000	760000			2.3945	High	5.59e-05	0.000266
High	[R].QEPSQGTTTFAVTSILR.[V]			1.6e-06	0	1	18	2	Q6N092	Q9UP60; Q96DK0; Q9NPP6; P01876; Q96K68; Q6MZV6; Q7Z379; Q6MZW0; Q6N092; Q6MZX9; Q8NCL6; Q7Z374; A0A0G2JMB2; Q8WY24; Q6N090; Q6ZW64; Q6ZVX0; Q6P089	Q6N092 [449-465]		0	0	1835.95	17					590000	4000000			4.73613	High	0	6.99e-07
High	[R].DASGVTFTWTPSSGK.[S]			0.217235	0.009443	1	10	1	Q6N092	Q9UP60; Q96DK0; P01876; Q96K68; Q6MZW0; Q6N092; Q8NCL6; Q8WY24; Q6N090; Q6ZW64	Q6N092 [320-334]		0	0	1540.73	15									1.90468	High	0.00156	0.02706
High	[-].MMCGAPSATQPATAETQHIADQVR.[S]	1xCarbamidomethyl [C3]; 1xAcetyl [N-Term]	Q76LA1 1xAcetyl [N-Term]	4.28e-05	0	1	2	1	Q76LA1	Q76LA1; A0A1W2PS52	Q76LA1 [1-24]		0	0	2613.18	24					1100000				3.48902	High	0	6.75e-06
High	[R].VFQSLPHENKPLTLSNYQTNK.[A]			0.207289	0.008766	1	2	1	Q76LA1	A0A1W2PQG6; Q76LA1	Q76LA1 [69-89]		0	0	2458.27	21					130000				1.04576	High	0.001424	0.02471
High	[R].APEPLELTLPVELLADTR.[V]			0.017596	0.000461	1	1	1	Q8N4F0	Q8N4F0	Q8N4F0 [104-121]		0	0	1977.09	18					2400000				2.1563	High	5.59e-05	0.000392
High	[K].AALSYVSEIGK.[A]			0.014725	0.000461	1	2	1	Q8N4F0	Q8N4F0; B4E209	Q8N4F0 [32-42]		0	0	1137.62	11					210000				2.20532	High	5.59e-05	0.000323
High	[K].LPPSPNNPPK.[F]			0.116021	0.003289	1	2	1	Q8TAX7	D6RHX1; Q8TAX7	Q8TAX7 [74-83]		0	0	1060.58	10					98000				1.31612	High	0.000432	0.008208
High	[K].SHFELPHYPGLLAHQKPFIR.[K]			8.76e-07	0	1	2	3	Q8TAX7	D6RHX1; Q8TAX7	Q8TAX7 [41-60]		0	0	2387.28	20					2000000				4.68825	High	0	4.6e-07
High	[R].FLLYMK.[N]			0.062171	0.000825	1	1	2	Q8TAX7	Q8TAX7	Q8TAX7 [359-364]		0	0	814.453	6					840000				1.53195	High	0.002306	0.0438
High	[K].GQSLQDPFLNALR.[R]			0.077734	0.001611	1	1	1	Q8TCX0	Q8TCX0	Q8TCX0 [4-16]		0	0	1458.77	13					410000				1.90683	High	0.000225	0.003872
High	[K].VFVAFQAFLR.[G]			0.001819	0.000297	1	3	1	Q96DA0	A0A0C4DGN4; C3PTT6; Q96DA0	Q96DA0 [122-131]		0	0	1197.68	10					15000000				2.60548	High	2.45e-05	7.48e-05
High	[K].LGALGGNTQEVTLQPGEYITK.[V]			1.23e-06	0	1	3	2	Q96DA0	A0A0C4DGN4; C3PTT6; Q96DA0	Q96DA0 [101-121]		0	0	2189.14	21					1400000				4.1708	High	0	5.83e-07
High	[K].TQTILFYGR.[V]			0.111543	0.003104	1	3	1	Q96P63-2	Q96P63-2; Q96P63; Q3SYB5	Q96P63-2 [413-421]		0	0	1098.59	9						1800000			2.161	High	0.000403	0.007623
High	[R].EVQVTMCIGACPSQFR.[A]	2xCarbamidomethyl [C7; C11]		0.000104	0	1	1	1	Q99988	Q99988	Q99988 [234-249]		0	0	1882.86	16					870000				3.66795	High	0	1.23e-05
High	[R].ASLEDLGWADWVLSPR.[E]			1.32e-06	0	1	1	3	Q99988	Q99988	Q99988 [218-233]		0	0	1814.91	16					2500000	1700000			5.2443	High	0	9.29e-07
High	[K].LLIYATSSLQSGVPSR.[F]			0.095146	0.002547	1	1	1	S6B294	S6B294	S6B294 [68-83]		0	0	1691.93	16					1200000				2.19681	High	0.000315	0.005666
High	[K-].MDELQLFR.[G]			0.038617	0.000631	1	3	1	V9HW80	V9HW80; C9JUP7; C9IZA5	V9HW80 [46-53]		0	0	1051.52	8					710000				1.54713	High	8.45e-05	0.001135
High	[K].VQLSNDFDEYIMAIEQTIK.[S]	1xOxidation [M12]		0.002812	0.000461	1	3	1	V9HWA9	M0QXZ3; V9HWA9; B4E216	V9HWA9 [1552-1570]		0	0	2273.1	19					2600000				1.82036	High	4.73e-05	9.57e-05
High	[R].EPGQDLVVLPLSITTDFIPSFR.[L]			0.042319	0.000631	1	2	2	V9HWA9	V9HWA9; B4E216	V9HWA9 [509-530]		0	0	2444.31	22							2100000		2.67063	High	8.45e-05	0.001314
High	[R].LVIQSYFVQTLK.[I]			0.0153	0.000461	1	3	1	X6R7Y7	A6NIR2; Q9Y547; X6R7Y7	X6R7Y7 [62-73]		0	0	1438.83	12					1300000				2.5164	High	5.59e-05	0.000337
High	[K].SWGIGAPSSVNPGYCVSLTSSTGFQK.[W]	1xCarbamidomethyl [C15]		7.31e-08	0	1	2	2	A8K7G6	P05451; A8K7G6	A8K7G6 [123-148]		0	0	2687.28	26					24000000				5.07916	High	0	8.23e-08
High	[K].ESGTDDFNVWIGLHDPK.[K]			5.56e-07	0	1	2	4	A8K7G6	P05451; A8K7G6	A8K7G6 [90-106]		0	0	1929.9	17					5000000				3.84698	High	0	3.36e-07
High	[K].ESGTDDFNVWIGLHDPKK.[N]			1.04e-05	0	1	2	3	A8K7G6	P05451; A8K7G6	A8K7G6 [90-107]		0	1	2057.99	18					30000000				4.87772	High	0	2.55e-06

## Sheet: 42 human proteins
Protein FDR Confidence	Accession	Description	Species	Sum PEP Score	Coverage	# Peptides	# PSMs	# Unique Peptides	# Protein Groups	# AAs	MW [kDa]	calc. pI	Modifications	Control1	Control2	Control3	Control4	Bearing1	Bearing2	Bearing3	Bearing4	emPAI	Score Sequest HT	# Peptides Sequest HT
High	P04083	Annexin A1 OS	Homo sapiens	23.8188	11.8497	4	12	1	1	346	38.69	7.02						1700000				0.73	41.7709	4
High	D9YZU5	Beta-globin OS	Homo sapiens	46.6748	55.102	7	33	6	1	147	15.988	7.28						24000000				9	71.2698	7
High	Q13867	Bleomycin hydrolase OS	Homo sapiens	2.36201	2.41758	1	1	1	1	455	52.528	6.27							1900000			0.086	2.28592	1
High	Q8N4F0	BPI fold-containing family B member 2 OS	Homo sapiens	6.89691	6.33188	2	2	2	1	458	49.142	8.72						1300000				0.233	4.36162	2
High	A0A087WXI5	Cadherin-1 OS	Homo sapiens	30.3688	9.30233	5	17	4	1	903	99.965	4.79						5300000	1400000		96000	0.425	46.8081	5
High	A9UFC0	Caspase 14 OS	Homo sapiens	8.15209	10.3306	2	2	2	1	242	27.649	5.34							1100000			0.292	5.75612	2
High	B4DV14	cDNA FLJ60037, highly similar to Napsin-A (EC 3.4.23.-) OS	Homo sapiens	7.58064	6.76923	2	69	1	1	325	34.84	7.87						370000	30000000	250000	2500000	0.359	140.589	2
High	A8K7G6	cDNA FLJ75763, highly similar to Homo sapiens regenerating islet-derived 1 alpha (pancreatic stone protein, pancreatic thread protein) (REG1A), mRNA OS	Homo sapiens	58.0591	40.9639	6	22	3	1	166	18.72	5.53						20000000				20.544	57.1945	6
High	A0A1U9X8X6	CDSN OS	Homo sapiens	3.82974	3.40265	1	3	1	1	529	51.537	8.35							1700000			0.179	7.80685	1
High	Q76LA1	CSTB protein OS	Homo sapiens	6.77802	45.9184	2	2	2	1	98	11.133	7.56	Acetyl [N-Term]					630000				1.154	3.48902	2
High	P01040	Cystatin-A OS	Homo sapiens	8.99237	30.6122	2	2	2	1	98	11	5.5							2300000			0.931	6.88579	2
High	P01036	Cystatin-S OS	Homo sapiens	16.8573	33.3333	3	7	1	1	141	16.204	5.02						12000000				1.154	23.6463	3
High	P01037	Cystatin-SN OS	Homo sapiens	38.6156	58.156	7	11	5	1	141	16.377	7.21						3000000				20.544	31.2411	7
High	P99999	Cytochrome c OS	Homo sapiens	28.0306	50.4762	7	26	4	1	105	11.741	9.57						2200000	470000		880000	9	59.2273	7
High	Q8TCX0	Delta 2-isopentenyl pyrophosphate transferase-like protein (Fragment) OS	Homo sapiens	2.41206	27.0833	1	1	1	1	48	5.454	9.54						410000				1.154	1.90683	1
High	P36957	Dihydrolipoyllysine-residue succinyltransferase component of 2-oxoglutarate dehydrogenase complex, mitochondrial OS	Homo sapiens	6.91767	6.40177	2	6	1	1	453	48.724	8.95						1100000				0.334	11.0799	2
High	V9HW80	Epididymis luminal protein 220 OS	Homo sapiens	2.945	0.992556	1	1	1	1	806	89.266	5.26						710000				0.049	0	1
High	V9HWA9	Epididymis secretory sperm binding protein Li 62p OS	Homo sapiens	17.918	4.26939	4	6	2	1	1663	187.03	6.4								2100000		0.111	13.5574	4
High	B7Z3K9	Fructose-bisphosphate aldolase OS	Homo sapiens	4.51499	5.09978	1	1	1	1	451	48.378	8.07						600000				0.083	2.35671	1
High	A0A1K0GXZ1	Globin C1 OS	Homo sapiens	23.5803	17.5141	2	7	2	1	177	19.22	9.77						8900000				1.512	26.4895	2
High	A0A024RAM2	Glutaredoxin (Thioltransferase), isoform CRA_c OS	Homo sapiens	12.7899	22.6415	2	9	1	1	106	11.768	8.09						1300000	2500000			2.162	17.7369	2
High	P04406	Glyceraldehyde-3-phosphate dehydrogenase OS	Homo sapiens	26.6437	11.3433	2	3	1	1	335	36.03	8.46							2500000			0.389	20.6471	2
High	Q99988	Growth/differentiation factor 15 OS	Homo sapiens	14.6087	10.3896	2	4	2	1	308	34.119	9.66						1700000	1700000			0.468	12.5499	2
High	Q05DB4	HEBP2 protein (Fragment) OS	Homo sapiens	7.29602	11.6822	2	2	2	1	214	24.014	5.38						1900000				0.585	5.43675	2
Medium	Q6FH62	HSD17B3 protein OS	Homo sapiens	1.6332	3.54839	1	1	1	1	310	34.493	8.66									2900000	0.136	2.24071	1
High	S6B294	IgG L chain OS	Homo sapiens	12.9932	27.027	3	7	1	1	185	20.097	8.72						1200000				1.154	19.5578	3
High	X6R7Y7	Intraflagellar transport protein 25 homolog OS	Homo sapiens	3.4725	5.60748	1	1	1	1	214	24.262	8.1						1300000				0.259	2.5164	1
Medium	Q96P63-2	Isoform 2 of Serpin B12 OS	Homo sapiens	2.11787	2.11765	1	1	1	1	425	48.415	5.39							1800000			0.11	2.161	1
High	P48304	Lithostathine-1-beta OS	Homo sapiens	24.394	24.6988	4	14	1	1	166	18.653	5.95						1100000				6.197	31.2922	4
High	A7Y9J9	Mucin 5AC, oligomeric mucus/gel-forming OS	Homo sapiens	3.82458	0.370549	2	2	2	1	6207	648.387	6.76						830000				0.02	0	2
High	Q8TAX7	Mucin-7 OS	Homo sapiens	17.0652	9.54907	3	6	3	1	377	39.135	8.78						980000				1.512	8.27699	3
Medium	P59665	Neutrophil defensin 1 OS	Homo sapiens	2.26114	9.57447	1	1	1	1	94	10.194	6.99							590000			0.468	1.84892	1
High	P01833	Polymeric immunoglobulin receptor OS	Homo sapiens	5.42045	2.09424	1	1	1	1	764	83.232	5.74							850000			0.047	3.96127	1
High	P31151	Protein S100-A7 OS	Homo sapiens	5.77543	21.7822	2	3	2	1	101	11.464	6.77						830000	1400000			0.931	4.05494	2
High	A1A508	PRSS3 protein OS	Homo sapiens	15.8068	9.7166	3	44	1	1	247	26.47	7.21							920000			0.848	80.8751	3
High	A0A158RFU6	RAB7, member RAS oncogene family, isoform CRA_a OS	Homo sapiens	4.15496	6.76329	1	1	1	1	207	23.475	6.7						910000				0.145	2.39037	1
High	P29508	Serpin B3 OS	Homo sapiens	3.11537	2.5641	1	1	1	1	390	44.537	6.81							1600000			0.101	2.31872	1
High	H9ZYJ2	Thioredoxin OS	Homo sapiens	20.2073	46.6667	4	7	2	1	105	11.73	4.92						1600000	1400000			4.179	17.3452	4
High	Q03403	Trefoil factor 2 OS	Homo sapiens	3.80715	11.6279	1	2	1	1	129	14.274	5.81							710000			0.389	2.08208	1
High	A0A0A6YYJ4	Trefoil factor 3 OS	Homo sapiens	22.6137	40.4255	4	13	4	1	94	10.174	6.92						1300000	10000000			9	31.1898	4
High	Q6N092	Uncharacterized protein DKFZp686K18196 (Fragment) OS	Homo sapiens	11.4037	8.09249	3	6	3	1	519	56.388	6.93						1500000	2400000			0.292	16.329	3
High	Q96DA0	Zymogen granule protein 16 homolog B OS	Homo sapiens	14.561	14.9038	2	3	2	1	208	22.725	7.39						8300000				0.701	9.00272	2
